# Supplementary material for: Aggregation-Induced Emission-Active Cyanostilbene-Based Liquid Crystals: Self-Assembly, Photophysical Property, and Multiresponsive Behavior
Source: Molecules. 2024 Dec 9;29(23):5811. doi: 10.3390/molecules29235811 (PMC11643938; doi:10.3390/molecules29235811)
Supplement: Supplementary file 1 [file molecules-29-05811-s001.zip]

Archive with 1 entries (1 files):
- molecules-3325291-supplementary.pdf
